# Supplementary material for: Using the multi-omics approach to reveal the silk composition in Plectrocnemia conspersa
Source: Front Mol Biosci. 2022 Aug 11;9:945239. doi: 10.3389/fmolb.2022.945239 (PMC9432349; doi:10.3389/fmolb.2022.945239)
Supplement: Supplementary file 1 [file Table2.XLSX]

## Sheet: List1
Protein name	Symbol	GenBank accession	Signal peptide	Peptides	Razor + unique peptides	Unique peptides	Sequence coverage [%]	Unique + razor sequence coverage [%]	Unique sequence coverage [%]	Mol. weight [kDa]	Q-value	Score	Intensity	MS/MS count
Pseudofibroin 1	PC-Pfib1	OL589397	Yes	11	11	11	23	23	23	59.905	0	120.16	535530000	30
Tumor protein D54	PC-TPD54	OL589411	No	1	1	1	2.2	2.2	2.2	35.59	0	1.5775	415830000	2
Mucin-like protein 2	PC-Muc2	OL589398	Yes	17	17	17	14.2	14.2	14.2	175.28	0	323.31	154330000	25
Zonadhesin-like protein 1	PC-Zon1	OL589399	Yes	7	7	7	48.9	48.9	48.9	129.8	0	134.55	142290000	13
Actin	PC-Act	OL589412	No	13	13	13	46	46	46	41.821	0	84.892	108710000	16
Zonadhesin-like protein 2	PC-Zon2	OL589400	Yes	22	22	22	33.5	33.5	33.5	94.497	0	280.26	77540000	26
SGA rich 28kDa silk protein	PC-SGA28	OL589401	Yes	5	5	5	13.6	13.6	13.6	31.088	0	80.947	77316000	7
Fibroin light chain	PC-FibL	OL589402	Yes	5	5	5	35.9	35.9	35.9	24.88	0	41.733	50940000	9
Chymotrypsin-like protease	PC-Chtr	OL589403	Yes	7	7	7	38.9	38.9	38.9	32.683	0	48.718	48843000	10
Ribosomal protein L40	PC-RpL40	OL589413	No	4	4	4	36.7	36.7	36.7	14.729	0	105.23	40256000	6
Zonadhesin-like protein 3	PC-Zon3	OL589404	Yes	19	19	19	40.7	40.7	40.7	198.36	0	237.59	36286000	23
Pseudofibroin 2A	PC-Pfib2A	OL589405	Yes	7	7	7	13.2	13.2	13.2	70.291	0	126.4	33199000	8
Histone H3	PC-H3	OL589414	No	3	3	3	33.8	33.8	33.8	15.328	0	42.708	30520000	3
Guanine nucleotide-binding protein subunit beta-like	PC-GNBPB	OL589415	No	2	2	2	9.5	9.5	9.5	35.489	0	20.726	28857000	2
Elongation factor Tu	PC-EFTu	OL589416	No	3	3	3	7	7	7	52.656	0	19.711	23849000	3
ATP synthase alpha	PC-ATPA	OL589417	No	5	5	5	9	9	9	59.668	0	58.663	22712000	6
Pseudofibroin 3	PC-Pfib3	OL589406	Yes	6	6	6	23.5	23.5	23.5	45.861	0	212.15	21753000	8
ATP synthase beta	PC-ATPB	OL589418	No	8	8	8	23.3	23.3	23.3	52.79	0	154.55	20305000	9
Mitogen-activated protein kinase kinase kinase kinase 5	PC-MAPKKKK5	OL589419	No	1	1	1	2.3	2.3	2.3	137.89	0	1.6892	18721000	2
Heat shock protein 83-like	PC-Hsp83	OL589420	No	1	1	1	2	2	2	81.731	0	77.416	18122000	1
Pseudofibroin 4	PC-Pfib4	OL791312	Yes	6	6	6	6.2	6.2	6.2	138.03	0	46.391	17020000	7
Fibroin heavy chain	PC-FibH	OL589410	Yes	5	5	5	7.6	7.6	7.6	114.17	0	26.15	16871000	9
Elongation factor 1 alpha	PC-EFA	OL589421	No	4	4	4	9.3	9.3	9.3	50.219	0	66.141	15095000	5
Zonadhesin-like protein 4	PC-Zon4	OL791313	Yes	13	13	13	20.8	20.8	20.8	93.427	0	65.02	14075000	13
Heat shock protein 70-like	PC-Hsp70	OL589422	No	6	6	6	9.7	9.7	9.7	71.705	0	28.479	12654000	6
Zonadhesin-like protein 5C/5D	PC-Zon5C/PC-Zon5D	OL791316/OL791317	Yes	6	6	0	25.4	25.4	0	30.08	0	81.775	12432000	9
PN rich 20kDa silk protein	PC-PN20	OL791318	Yes	5	5	5	37.7	37.7	37.7	22.245	0	20.017	11105000	6
Suppressor of cytokine signalling-like	PC-SOCS	OL589423	No	1	1	1	2.7	2.7	2.7	74.408	0	1.4374	10758000	2
CAD protein	PC-CAD	OL589424	No	4	4	4	1.8	1.8	1.8	246.92	0	3.6642	10434000	3
Glyceraldehyde-3-phosphate dehydrogenase	PC-GAPDH	OL405617	No	3	3	3	11.7	11.7	11.7	35.375	0	20.255	8693100	5
Heat shock protein 60-like	PC-Hsp60	OL405618	No	3	3	3	6.5	6.5	6.5	60.716	0	20.285	8463900	3
Ribosomal protein S14	PC-RpS14	OL405619	No	3	3	3	17.2	17.2	17.2	16.187	0	11.824	6992400	2
Rho guanine nucleotide exchange factor-like	PC-RhoGEF	OL405620	No	3	3	3	2.3	2.3	2.3	170.45	0	11.434	6919600	13
Isocitrate dehydrogenase	PC-ICDH	OL405621	No	1	1	1	3.2	3.2	3.2	46.17	0	17.43	4283500	2
WD repeat-containing protein 26-like	PC-WDR26	OL405622	No	1	1	1	3.7	3.7	3.7	63.898	0.009009	1.2985	3793500	1
Heterogeneous nuclear ribonucleoprotein U-like protein	PC-HNRPUL	OL405623	No	3	3	3	3.5	3.5	3.5	159.97	0	6.1085	3545900	0
Voltage-dependent anion-selective channel	PC-VDAC	OL405624	No	3	3	3	13.5	13.5	13.5	30.83	0	5.2926	3342400	4
Developmentally-regulated GTP-binding protein 2	PC-DRG2	OL405625	No	2	2	2	12.7	12.7	12.7	40.635	0	1.6914	3314600	1
ADP-ribosylation factor 1-like	PC-ARF1	OL405626	No	1	1	1	7.7	7.7	7.7	20.766	0	4.4405	3022300	0
Pseudofibroin 2B	PC-Pfib2B	OL589407	Yes	3	3	3	6.5	6.5	6.5	52.915	0	8.4492	2320900	3
Ribosomal protein S5	PC-RpS5	OL405627	No	1	1	1	4.1	4.1	4.1	24.429	0	10.694	2299100	1
Ribosomal protein S13	PC-RpS13	OL405628	No	2	2	2	8.6	8.6	8.6	17.102	0	11.231	1932900	2
Serpin	PC-Srp	OL589408	Yes	1	1	1	2.6	2.6	2.6	44.422	0	10.2	1787300	2
Mucin-like protein 1	PC-Muc1	OL791319	Yes	2	2	2	2.1	2.1	2.1	87.265	0	6.3093	1743400	2
Endoplasmin	PC-Enpl	OL589409	Yes	1	1	1	1.5	1.5	1.5	89.511	0	17.505	1685800	1
LAN rich 32kDa silk protein	PC-LAN32	OL791320	Yes	2	2	2	2.5	2.5	2.5	34.397	0	11.612	1551100	2
Eukaryotic translation initiation factor 4A	PC-EIF4A	OL405629	No	1	1	1	3.1	3.1	3.1	47.662	0	6.1014	1479300	1
14-3-3 protein zeta	PC-YWHAZ	OL405630	No	2	2	2	7.3	7.3	7.3	28.288	0	35.806	1415300	3
Enolase	PC-Eno	OL405631	No	2	2	2	6.2	6.2	6.2	46.901	0	4.9446	1175600	2
Succinate dehydrogenase [ubiquinone] flavoprotein subunit	PC-SDHA	OL405632	No	1	1	1	2.1	2.1	2.1	71.438	0	25.903	1170700	1
N-terminal kinase-like protein	PC-NTKL	OL405633	No	3	3	3	3.3	3.3	3.3	90.262	0	9.5879	1141500	3
Ribosomal protein L34	PC-RpL34	OL405634	No	1	1	1	6.8	6.8	6.8	13.759	0	16.056	1092000	1
TGF-beta-activated kinase 1 and MAP3K7-binding protein 1-like	PC-TAK1	OL405635	No	2	2	2	4.7	4.7	4.7	55.339	0	1.3479	1070100	3
Coatomer subunit gamma	PC-COPG	OL405636	No	2	2	2	2.1	2.1	2.1	98.095	0	13.353	849460	2
Plasma membrane calcium-transporting ATPase	PC-PMCA	OL405637	No	1	1	1	0.9	0.9	0.9	129.57	0	3.1603	828210	1
Zonadhesin-like protein 6	PC-Zon6	OL791321	Yes	1	1	1	2.5	2.5	2.5	56.978	0	1.7494	596440	1
Lethal(2) giant larvae protein	PC-LLGL	OL405638	No	2	2	2	1.9	1.9	1.9	127.01	0	1.4652	784540	1
Ras small monomeric GTPase Rab6	PC-Rab6	OL405639	No	1	1	1	5.3	5.3	5.3	23.516	0	2.5386	555780	1
Zonadhesin-like protein 5B	PC-Zon5B	OL791315	Yes	6	1	0	23.6	3.8	0	30.383	0	6.1295	0	1
arf-GAP with dual PH domain-containing protein 1-like	PC-ADAP1	OL405640	No	1	1	1	3.1	3.1	3.1	45.327	0	7.5496	0	1
Ribosomal protein L9	PC-RpL9	OL405641	No	1	1	1	5.8	5.8	5.8	21.271	0	1.7905	0	1
GTP-binding protein Rab-2A	PC-Rab2A	OL405642	No	1	1	1	6.1	6.1	6.1	23.208	0	9.2573	0	1
U5 small nuclear ribonucleoprotein 200 kDa helicase-like	PC-SNRNP200	OL405643	No	2	2	2	1.2	1.2	1.2	244.66	0	3.2585	0	2
Putative ATPase N2B	PC-HFN2B	OL405644	No	2	2	2	5	5	5	50.857	0	3.5016	0	2
Puff-specific protein Bx42	PC-Bx42	OL405645	No	1	1	1	1.2	1.2	1.2	66.142	0.0083333	0.91382	0	1
Lamin C	PC-LMNA	OL405646	No	2	2	2	2.9	2.9	2.9	61.867	0	2.0717	0	2
