# Supplementary material for: Using the multi-omics approach to reveal the silk composition in Plectrocnemia conspersa
Source: Front Mol Biosci. 2022 Aug 11;9:945239. doi: 10.3389/fmolb.2022.945239 (PMC9432349; doi:10.3389/fmolb.2022.945239)
Supplement: Supplementary file 2 [file Table1.XLSX]

## Sheet: List1
Primer name	Primer sequence
PC-Chtr Fw	TCTTAGAGCTTCTGGATGGG
PC-Chtr Rv	CCACCAGAATCACCAAAACA
PC-EF1A Fw	GGTCAGATCTCCAACGGATA
PC-EF1A Rv	ATGGCTTTGGGATTGTCTTC
PC-Enpl Fw	CCCCATATTTTTGTGGTCGT
PC-Enpl Rv	TATCTTCTTCGACTTGGGCT
PC-FibH Fw	CCTCGATTCGTTCCTCAATC
PC-FibH Rv	ACTGATCTTGAACTGCAACC
PC-FibL Fw	CCTGTAGGTTCTAACGGTCT
PC-FibL Rv	CAGTTGCTGTTGGATGAAGA
PC-LAN32 Fw	CCAGGAGATTTGAACGATCC
PC-LAN32 Rv	GACATTTGGAGGAGCAAAGT
PC-Muc1 Fw	GGAATCGGTGGAAGTAATGG
PC-Muc1 Rv	CAGACATTCCATTGCTTCCA
PC-Muc2 Fw	ATTTCAGTGTCGATTACGGATTTA
PC-Muc2 Rv	TTTTAGATTCGGAAGAGTGATGGT
PC-Pfib1 Fw	CGTATGTTTGGTAGCCAGAG
PC-Pfib1 Rv	CAAAAGATTGGGAGGAAGCA
PC-Pfib2A Fw	GGTGTACTGTTCGAAAACCA
PC-Pfib2A Rv	TTTAGCCTTAGTGCATGCTG
PC-Pfib2B Fw	AGCGCCAGAGCAAACGATA
PC-Pfib2B Rv	GAGCGCAGGCAAAGGATT
PC-Pfib3 Fw	AACTTGTAACTCTAACGCCG
PC-Pfib3 Rv	CTGCATTCGCTGATGAGTTA
PC-Pfib4 Fw	AAATTCCCAGGCTAAAGCAG
PC-Pfib4 Rv	TTTCCTGATGCACTGGATTG
PC-PN20 Fw	GCCTGCTGAAACATTTGATG
PC-PN20 Rv	AGCATCCATACCAGTACCAA
PC-Srp Fw	AAAGACTTCCATGTGACACG
PC-Srp Rv	CTTCGAGGCTCTTTAATCCG
PC-SGA28 Fw	CTTTTGCAACTGGATCAGGA
PC-SGA28 Rv	CAGATGGTAAGAATCGCGTT
PC-Zon1 Fw	CGTTCCTTATCGCTTTTTGTTGTA
PC-Zon1 Rv	ATCTCGTTAGGATCATCGCATTT
PC-Zon2 Fw	GTGAAGGATGTGAACGGAAA
PC-Zon2 Rv	ACAGAGCCACATTTGTACAC
PC-Zon3 Fw	AGCTTGCGATTGTCCTCCTA
PC-Zon3 Rv	ACAGCCGTATATTAAAAACATT
PC-Zon4 Fw	CAGGTTACGTGATCGGTTAC
PC-Zon4 Rv	TCATATCTGGTGCTGGACAT
PC-Zon5 Fw universal	TGCAACTGTGGACATTCGTAT
PC-Zon5A Rv	CCGATATTTTAGTATGCGCTTT
PC-Zon5D Rv	GCAATGTTGGCAATTCTCAC
